# Supplementary material for: Causal associations between chronic heart failure and the cerebral cortex: results from Mendelian randomization study and integrated bioinformatics analysis
Source: Front Cardiovasc Med. 2024 Jul 4;11:1396311. doi: 10.3389/fcvm.2024.1396311 (PMC11254706; doi:10.3389/fcvm.2024.1396311)
Supplement: Supplementary file 1 [file Table1.xlsx]

## Sheet: Table 1
Supplement Table 1: Characterization of genetic instrumental variables used in MR Analysis
Chr	SNP	Effect_allele	Other_allele	Beta.exposure	Se.exposure	P-value.exposure	P-value.outcome	F
7	rs660240	T	C	-0.0611	0.0097	3.251e-10	0.7942	39.677
36	rs17042102	A	G	0.1103	0.0121	5.705e-20	0.2494	83.096
157	rs11745324	A	G	-0.0528	0.0095	2.345e-08	0.07746	30.8902
174	rs55730499	T	C	0.1058	0.0157	1.83e-11	0.6667	45.4121
180	rs4135240	T	C	0.0486	0.0084	6.838e-09	0.4532	33.4745
182	rs1510226	T	C	-0.162	0.0285	1.266e-08	0.49	32.3102
214	rs600038	T	C	-0.0569	0.0096	3.677e-09	8.738e-05	35.1303
258	rs17617337	T	C	-0.0561	0.0095	3.654e-09	0.9926	34.8721
293	rs56094641	A	G	-0.0454	0.008	1.208e-08	0.1725	32.2056

## Sheet: Table 2
Supplement Table 2: Mendelian randomization of causal associations between chronic heart failure and the overall structure of the cerebral cortex
Outcome	Exposure	Method	Nsnp	Beta	Se	lo_ci	up_ci	P-value
Full Surface Area	Chronic heart failure	MR Egger	9	1923.96	3205.88	-4359.56	8207.49	0.567
		Weighted median	9	376.818	1084.63	-1749.05	2502.69	0.728
		Inverse variance weighted	9	247.489	1044.22	-1799.19	2294.17	0.813
		Simple mode	9	-193.674	1846.04	-3811.91	3424.56	0.919
		Weighted mode	9	264.109	1569.74	-2812.57	3340.79	0.871
Full Thickness		MR Egger	9	0.00841617	0.0150128	-0.021009	0.0378413	0.593
		Weighted median	9	-0.00554219	0.00665962	-0.0185951	0.00751067	0.405
		Inverse variance weighted	9	-0.00935423	0.00509557	-0.0193415	0.000633086	0.066
		Simple mode	9	-0.00481792	0.00979799	-0.024022	0.0143861	0.636
		Weighted mode	9	-0.00423618	0.00959853	-0.0230493	0.0145769	0.671

## Sheet: Table 3
Supplement Table 3: Mendelian randomization of causal associations between chronic heart failure and surface area of different functional regions of the cerebral cortex
Outcome		Exposure	Method	Nsnp	Beta	Se	lo_ci	up_ci	P-value
Surface Area	bankssts	Chronic heart failure	MR Egger	9	19.0915	21.9076	-23.8475	62.0304	0.412
			Weighted median	9	7.71393	8.4874	-8.92137	24.3492	0.363
			Inverse variance weighted	9	4.26021	7.18835	-9.82896	18.3494	0.553
			Simple mode	9	17.2301	14.8278	-11.8324	46.2926	0.279
			Weighted mode	9	10.571	12.6094	-14.1433	35.2854	0.426
	caudalanteriorcingulate		MR Egger	9	29.6778	24.7358	-18.8043	78.1599	0.269
			Weighted median	9	3.80898	7.62165	-11.1294	18.7474	0.617
			Inverse variance weighted	9	-0.353292	8.73198	-17.468	16.7614	0.968
			Simple mode	9	1.33381	11.5829	-21.3687	24.0363	0.911
			Weighted mode	9	5.04288	9.14644	-12.8841	22.9699	0.596
	caudalmiddlefrontal		MR Egger	9	-49.9316	39.7486	-127.839	27.9757	0.249
			Weighted median	9	-12.8977	16.7254	-45.6795	19.8842	0.441
			Inverse variance weighted	9	-9.19648	13.4886	-35.6342	17.2412	0.495
			Simple mode	9	-10.8193	28.2881	-66.2641	44.6255	0.712
			Weighted mode	9	-17.4162	26.0951	-68.5625	33.7301	0.523
	cuneus		MR Egger	9	-40.9187	22.9422	-85.8855	4.04798	0.118
			Weighted median	9	-12.3189	10.4899	-32.8791	8.24127	0.24
			Inverse variance weighted	9	-6.10261	7.76619	-21.3243	9.11913	0.432
			Simple mode	9	-15.603	15.9146	-46.7957	15.5897	0.356
			Weighted mode	9	-18.3988	16.2956	-50.3381	13.5405	0.292
	entorhinal		MR Egger	9	16.225	12.695	-8.65717	41.1071	0.242
			Weighted median	9	2.57003	4.69471	-6.63159	11.7717	0.584
			Inverse variance weighted	9	4.03957	4.31055	-4.40911	12.4883	0.349
			Simple mode	9	-0.848715	8.3097	-17.1357	15.4383	0.921
			Weighted mode	9	0.0979183	7.04574	-13.7117	13.9076	0.989
	frontalpole		MR Egger	9	1.15521	4.4816	-7.62874	9.93915	0.804
			Weighted median	9	0.254074	2.00892	-3.68342	4.19157	0.899
			Inverse variance weighted	9	-0.74527	1.52204	-3.72847	2.23793	0.624
			Simple mode	9	0.286162	3.22628	-6.03735	6.60968	0.932
			Weighted mode	9	0.765161	3.0109	-5.13619	6.66652	0.806
	fusiform		MR Egger	9	32.1317	38.8841	-44.081	108.344	0.436
			Weighted median	9	-3.90557	17.0933	-37.4083	29.5972	0.819
			Inverse variance weighted	9	11.4657	12.8361	-13.6931	36.6245	0.372
			Simple mode	9	-13.0715	29.7507	-71.383	45.2399	0.672
			Weighted mode	9	-9.65041	24.9824	-58.6158	39.315	0.709
	inferiorparietal		MR Egger	9	36.477	103.924	-167.215	240.169	0.736
			Weighted median	9	17.3646	31.2368	-43.8596	78.5888	0.578
			Inverse variance weighted	9	2.01919	33.2335	-63.1185	67.1569	0.952
			Simple mode	9	-3.38547	50.6796	-102.717	95.9465	0.948
			Weighted mode	9	11.7977	40.747	-68.0663	91.6618	0.78
	inferiortemporal		MR Egger	9	-16.4393	65.0283	-143.895	111.016	0.808
			Weighted median	9	10.6483	22.1157	-32.6985	53.995	0.63
			Inverse variance weighted	9	-10.2546	20.6597	-50.7477	30.2385	0.62
			Simple mode	9	34.9618	41.463	-46.3057	116.229	0.424
			Weighted mode	9	34.2194	44.3599	-52.7259	121.165	0.463
	insula		MR Egger	9	-3.97599	28.9296	-60.678	52.726	0.895
			Weighted median	9	-10.1034	11.4405	-32.5267	12.3199	0.377
			Inverse variance weighted	9	-12.9805	9.26533	-31.1405	5.17958	0.161
			Simple mode	9	-10.7053	16.4913	-43.0283	21.6177	0.534
			Weighted mode	9	-9.7808	15.5733	-40.3044	20.7428	0.547
	isthmuscingulate		MR Egger	9	36.4774	17.3524	2.46663	70.4881	0.074
			Weighted median	9	-4.9178	8.26066	-21.1087	11.2731	0.552
			Inverse variance weighted	9	-0.893475	6.94419	-14.5041	12.7171	0.898
			Simple mode	9	-14.0041	15.202	-43.8001	15.7919	0.384
			Weighted mode	9	-13.4671	16.7124	-46.2234	19.2892	0.444
	lateraloccipital		MR Egger	9	-84.0383	79.1568	-239.186	71.1089	0.324
			Weighted median	9	-5.85313	26.4604	-57.7155	46.0093	0.825
			Inverse variance weighted	9	5.63363	27.5863	-48.4355	59.7027	0.838
			Simple mode	9	14.1478	34.2521	-52.9864	81.2819	0.69
			Weighted mode	9	13.2568	34.3584	-54.0856	80.5992	0.71
	lateralorbitofrontal		MR Egger	9	38.7226	27.9725	-16.1034	93.5486	0.209
			Weighted median	9	14.3569	12.8884	-10.9042	39.6181	0.265
			Inverse variance weighted	9	9.68949	9.62528	-9.17605	28.555	0.314
			Simple mode	9	13.2512	23.364	-32.5423	59.0447	0.586
			Weighted mode	9	15.961	25.9713	-34.9428	66.8648	0.556
	lingual		MR Egger	9	6.41399	49.639	-90.8785	103.707	0.901
			Weighted median	9	-18.7571	20.9082	-59.7371	22.2229	0.37
			Inverse variance weighted	9	-8.34104	15.8502	-39.4075	22.7254	0.599
			Simple mode	9	-36.4245	33.9115	-102.891	30.0422	0.314
			Weighted mode	9	-37.6065	30.9953	-98.3573	23.1444	0.26
	medialorbitofrontal		MR Egger	9	-4.83951	20.5954	-45.2064	35.5274	0.821
			Weighted median	9	2.11657	8.89205	-15.3118	19.545	0.812
			Inverse variance weighted	9	8.25226	6.99212	-5.45229	21.9568	0.238
			Simple mode	9	0.0438696	13.6462	-26.7027	26.7904	0.998
			Weighted mode	9	-1.59083	13.5	-28.0509	24.8692	0.909
	middletemporal		MR Egger	9	-5.32188	37.0504	-77.9407	67.297	0.89
			Weighted median	9	-17.5058	16.0679	-48.999	13.9874	0.276
			Inverse variance weighted	9	-14.2541	12.5644	-38.8803	10.3722	0.257
			Simple mode	9	-16.9099	26.0288	-67.9263	34.1065	0.534
			Weighted mode	9	-18.0402	24.1447	-65.3638	29.2834	0.476
	paracentral		MR Egger	9	-15.4789	33.1988	-80.5486	49.5908	0.655
			Weighted median	9	-4.52613	10.5405	-25.1855	16.1333	0.668
			Inverse variance weighted	9	-7.18451	10.5704	-27.9024	13.5334	0.497
			Simple mode	9	5.86249	15.9805	-25.4593	37.1842	0.723
			Weighted mode	9	0.362587	14.2766	-27.6196	28.3448	0.98
	parahippocampal		MR Egger	9	-0.437987	11.5951	-23.1644	22.2885	0.971
			Weighted median	9	3.24106	4.80853	-6.18365	12.6658	0.5
			Inverse variance weighted	9	1.62049	3.94186	-6.10555	9.34654	0.681
			Simple mode	9	2.99577	7.46961	-11.6447	17.6362	0.699
			Weighted mode	9	3.71715	7.13654	-10.2705	17.7048	0.617
	parsopercularis		MR Egger	9	-14.776	27.5492	-68.7724	39.2204	0.608
			Weighted median	9	-0.461323	12.5366	-25.0331	24.1105	0.971
			Inverse variance weighted	9	5.21452	9.10792	-12.637	23.066	0.567
			Simple mode	9	-10.3494	22.6834	-54.8089	34.1101	0.66
			Weighted mode	9	-14.0208	20.7288	-54.6493	26.6077	0.518
	parsorbitalis		MR Egger	9	12.7956	9.34782	-5.52609	31.1174	0.213
			Weighted median	9	1.27429	4.16299	-6.88517	9.43375	0.76
			Inverse variance weighted	9	-0.71974	3.3693	-7.32356	5.88408	0.831
			Simple mode	9	1.84024	6.13574	-10.1858	13.8663	0.772
			Weighted mode	9	2.06224	5.76877	-9.24454	13.369	0.73
	parstriangularis		MR Egger	9	6.96696	24.6604	-41.3674	55.3013	0.786
			Weighted median	9	5.12008	9.71811	-13.9274	24.1676	0.598
			Inverse variance weighted	9	2.39923	8.36813	-14.0023	18.8008	0.774
			Simple mode	9	3.5352	17.1117	-30.0038	37.0742	0.841
			Weighted mode	9	6.09474	15.4595	-24.2059	36.3954	0.704
	pericalcarine		MR Egger	9	-16.03	30.4389	-75.6903	43.6303	0.615
			Weighted median	9	2.71233	13.6752	-24.0911	29.5157	0.843
			Inverse variance weighted	9	-1.31172	10.3086	-21.5166	18.8932	0.899
			Simple mode	9	11.7929	19.6422	-26.7059	50.2917	0.565
			Weighted mode	9	8.19839	18.5168	-28.0945	44.4913	0.67
	postcentral		MR Egger	9	26.4562	54.3105	-79.9923	132.905	0.641
			Weighted median	9	-8.01843	20.4186	-48.0389	32.002	0.695
			Inverse variance weighted	9	-8.9158	17.8051	-43.8137	25.9822	0.617
			Simple mode	9	-41.418	39.9965	-119.811	36.975	0.331
			Weighted mode	9	21.6501	32.033	-41.1346	84.4347	0.518
	posteriorcingulate		MR Egger	9	12.6733	17.3593	-21.3509	46.6975	0.489
			Weighted median	9	6.18083	7.55413	-8.62527	20.9869	0.413
			Inverse variance weighted	9	0.185976	5.87976	-11.3384	11.7103	0.975
			Simple mode	9	7.26065	13.0292	-18.2767	32.798	0.593
			Weighted mode	9	8.83432	11.102	-12.9256	30.5942	0.449
	precentral		MR Egger	9	39.3476	76.6555	-110.897	189.592	0.624
			Weighted median	9	1.76606	25.9444	-49.085	52.6172	0.946
			Inverse variance weighted	9	4.70816	24.7284	-43.7595	53.1758	0.849
			Simple mode	9	-28.1516	47.5151	-121.281	64.9779	0.57
			Weighted mode	9	-22.908	49.788	-120.492	74.6764	0.658
	precuneus		MR Egger	9	9.81131	43.203	-74.8666	94.4893	0.827
			Weighted median	9	19.2497	19.5585	-19.085	57.5844	0.325
			Inverse variance weighted	9	23.4258	14.6495	-5.28715	52.1388	0.11
			Simple mode	9	14.6706	30.7152	-45.5312	74.8723	0.646
			Weighted mode	9	18.56	29.5054	-39.2706	76.3905	0.547
	rostralanteriorcingulate		MR Egger	9	24.7501	19.8395	-14.1354	63.6356	0.252
			Weighted median	9	-7.8261	6.96616	-21.4798	5.82757	0.261
			Inverse variance weighted	9	-3.85677	7.27992	-18.1254	10.4119	0.596
			Simple mode	9	-7.73131	12.9716	-33.1556	17.693	0.568
			Weighted mode	9	-8.35196	9.63717	-27.2408	10.5369	0.411
	rostralmiddlefrontal		MR Egger	9	-27.4025	60.5721	-146.124	91.3189	0.665
			Weighted median	9	-29.6292	26.1762	-80.9345	21.6761	0.258
			Inverse variance weighted	9	-19.3291	20.5621	-59.6307	20.9726	0.347
			Simple mode	9	-44.9342	41.4791	-126.233	36.3649	0.31
			Weighted mode	9	-39.2138	36.7749	-111.293	32.8651	0.317
	superiorfrontal		MR Egger	9	-117.371	86.6945	-287.292	52.5502	0.218
			Weighted median	9	-24.0272	28.8621	-80.5969	32.5426	0.405
			Inverse variance weighted	9	-27.8437	29.7679	-86.1887	30.5013	0.35
			Simple mode	9	-48.6579	47.756	-142.26	44.9438	0.338
			Weighted mode	9	-23.0399	40.2204	-101.872	55.792	0.582
	superiorparietal		MR Egger	9	18.0973	61.6932	-102.821	139.016	0.778
			Weighted median	9	-10.2752	27.2998	-63.7829	43.2324	0.707
			Inverse variance weighted	9	11.4013	20.9191	-29.6001	52.4028	0.586
			Simple mode	9	-10.425	39.5579	-87.9585	67.1085	0.799
			Weighted mode	9	-14.0648	36.8122	-86.2167	58.0872	0.712
	superiortemporal		MR Egger	9	32.3974	40.6507	-47.2779	112.073	0.452
			Weighted median	9	-2.10413	15.832	-33.1348	28.9265	0.894
			Inverse variance weighted	9	-14.0494	14.204	-41.8892	13.7904	0.323
			Simple mode	9	-4.29508	23.6616	-50.6717	42.0816	0.86
			Weighted mode	9	-3.19638	19.9544	-42.3071	35.9143	0.877
	supramarginal		MR Egger	9	-28.8924	49.4909	-125.895	68.1099	0.578
			Weighted median	9	-18.7873	21.0419	-60.0294	22.4549	0.372
			Inverse variance weighted	9	-9.51808	16.7929	-42.4323	23.3961	0.571
			Simple mode	9	-27.4183	34.4395	-94.9198	40.0831	0.449
			Weighted mode	9	-30.6564	29.1766	-87.8425	26.5297	0.324
	temporalpole		MR Egger	9	-6.07552	10.4675	-26.5918	14.4408	0.58
			Weighted median	9	0.0230774	3.58288	-6.99937	7.04553	0.995
			Inverse variance weighted	9	3.11978	3.52193	-3.7832	10.0228	0.376
			Simple mode	9	12.8397	8.42088	-3.66523	29.3446	0.166
			Weighted mode	9	-3.73273	5.68732	-14.8799	7.41442	0.53
	transversetemporal		MR Egger	9	4.11205	8.20889	-11.9774	20.2015	0.632
			Weighted median	9	4.16787	3.3523	-2.40264	10.7384	0.214
			Inverse variance weighted	9	1.25574	2.62864	-3.89639	6.40787	0.633
			Simple mode	9	4.98942	5.61675	-6.01941	15.9983	0.4
			Weighted mode	9	5.74202	4.83182	-3.72835	15.2124	0.269

## Sheet: Table 4
Supplement Table 4: Mendelian randomization of causal associations between chronic heart failure and thickness of different functional regions of the cerebral cortex
Outcome		Exposure	Method	Nsnp	Beta	Se	lo_ci	up_ci	P-value
Thickness	bankssts	Chronic heart failure	MR Egger	9	0.00617689	0.0319193	-0.0563849	0.0687387	0.852
			Weighted median	9	0.0124471	0.00884312	-0.00488538	0.0297797	0.159
			Inverse variance weighted	9	0.0122898	0.0099908	-0.0072922	0.0318717	0.219
			Simple mode	9	0.0100079	0.0122993	-0.0140986	0.0341145	0.439
			Weighted mode	9	0.0111511	0.0117844	-0.0119464	0.0342486	0.372
	caudalanteriorcingulate		MR Egger	9	0.00421881	0.0327531	-0.0599773	0.0684149	0.901
			Weighted median	9	-0.0100741	0.0134731	-0.0364813	0.0163332	0.455
			Inverse variance weighted	9	-0.00858265	0.0103966	-0.02896	0.0117947	0.409
			Simple mode	9	-0.0150578	0.0208563	-0.0559361	0.0258206	0.491
			Weighted mode	9	-0.0116908	0.0206224	-0.0521107	0.0287291	0.586
	caudalmiddlefrontal		MR Egger	9	0.0200031	0.0189508	-0.0171405	0.0571467	0.326
			Weighted median	9	0.00934506	0.00634695	-0.00309496	0.0217851	0.141
			Inverse variance weighted	9	0.00305621	0.00655134	-0.00978443	0.0158968	0.641
			Simple mode	9	0.0114435	0.00909867	-0.00638984	0.0292769	0.244
			Weighted mode	9	0.0120671	0.00826444	-0.0041312	0.0282654	0.182
	cuneus		MR Egger	9	0.0233469	0.0181177	-0.0121638	0.0588576	0.238
			Weighted median	9	0	0.00786579	-0.0154169	0.0154169	1
			Inverse variance weighted	9	0.00377406	0.00630343	-0.00858066	0.0161288	0.549
			Simple mode	9	0.00015476	0.0127583	-0.0248516	0.0251611	0.991
			Weighted mode	9	-0.00056998	0.00983096	-0.0198387	0.0186987	0.955
	entorhinal		MR Egger	9	-0.0526561	0.0475392	-0.145833	0.0405207	0.305
			Weighted median	9	-0.0263707	0.0213647	-0.0682455	0.015504	0.217
			Inverse variance weighted	9	-0.00822462	0.0161781	-0.0399336	0.0234844	0.611
			Simple mode	9	-0.0279035	0.031467	-0.0895788	0.0337719	0.401
			Weighted mode	9	-0.0274213	0.0282711	-0.0828327	0.0279901	0.36
	frontalpole		MR Egger	9	0.0406041	0.0364509	-0.0308396	0.112048	0.302
			Weighted median	9	0.00198984	0.0153999	-0.028194	0.0321736	0.897
			Inverse variance weighted	9	0.0114469	0.0121278	-0.0123236	0.0352173	0.345
			Simple mode	9	-0.0145924	0.0271948	-0.0678943	0.0387094	0.606
			Weighted mode	9	-0.0141891	0.0300467	-0.0730806	0.0447025	0.649
	fusiform		MR Egger	9	-0.00497303	0.0153415	-0.0350425	0.0250964	0.755
			Weighted median	9	-0.00154079	0.00713861	-0.0155325	0.0124509	0.829
			Inverse variance weighted	9	-0.000383024	0.0053574	-0.0108835	0.0101175	0.943
			Simple mode	9	-0.00146104	0.0105975	-0.0222322	0.0193101	0.894
			Weighted mode	9	-0.00307146	0.00973787	-0.0221577	0.0160148	0.761
	inferiorparietal		MR Egger	9	0.0170272	0.0125121	-0.00749649	0.0415508	0.216
			Weighted median	9	0.00207318	0.00571411	-0.00912647	0.0132728	0.717
			Inverse variance weighted	9	-0.00123972	0.00466639	-0.0103859	0.00790641	0.79
			Simple mode	9	0.00417894	0.0103526	-0.0161121	0.02447	0.697
			Weighted mode	9	0.00819521	0.0102766	-0.011947	0.0283374	0.448
	inferiortemporal		MR Egger	9	0.000633751	0.0183941	-0.0354186	0.0366861	0.973
			Weighted median	9	-0.00887807	0.00836749	-0.0252783	0.00752221	0.289
			Inverse variance weighted	9	-0.0105582	0.00607721	-0.0224695	0.00135315	0.082
			Simple mode	9	-0.0112319	0.0125567	-0.0358431	0.0133792	0.397
			Weighted mode	9	-0.00843556	0.0106945	-0.0293967	0.0125256	0.453
	insula		MR Egger	9	-0.0178557	0.0183886	-0.0538974	0.018186	0.364
			Weighted median	9	0.00337432	0.00806603	-0.0124351	0.0191838	0.676
			Inverse variance weighted	9	-0.0011431	0.00622715	-0.0133483	0.0110621	0.854
			Simple mode	9	0.0089417	0.012454	-0.0154682	0.0333516	0.493
			Weighted mode	9	0.00657536	0.0117936	-0.01654	0.0296907	0.592
	isthmuscingulate		MR Egger	9	-0.0374023	0.0260065	-0.0883751	0.0135704	0.194
			Weighted median	9	-0.00856188	0.0121143	-0.0323059	0.0151822	0.48
			Inverse variance weighted	9	-0.00967811	0.00889149	-0.0271054	0.00774921	0.276
			Simple mode	9	0.00820149	0.0196474	-0.0303075	0.0467104	0.687
			Weighted mode	9	-0.027931	0.0195613	-0.0662712	0.0104093	0.191
	lateraloccipital		MR Egger	9	-0.00142073	0.0226094	-0.0457352	0.0428938	0.952
			Weighted median	9	0.000913687	0.00645413	-0.0117364	0.0135638	0.887
			Inverse variance weighted	9	-0.00474343	0.00711716	-0.0186931	0.00920619	0.505
			Simple mode	9	-0.000761455	0.0111394	-0.0225946	0.0210717	0.947
			Weighted mode	9	0.000446097	0.00886086	-0.0169212	0.0178134	0.961
	lateralorbitofrontal		MR Egger	9	-0.0266482	0.0172221	-0.0604034	0.0071071	0.166
			Weighted median	9	-0.00537171	0.0080626	-0.0211744	0.010431	0.505
			Inverse variance weighted	9	-0.0053673	0.00597641	-0.0170811	0.00634647	0.369
			Simple mode	9	-0.00401902	0.0139472	-0.0313555	0.0233175	0.781
			Weighted mode	9	-0.00418013	0.0149346	-0.033452	0.0250918	0.787
	lingual		MR Egger	9	-0.00699539	0.0139051	-0.0342493	0.0202586	0.63
			Weighted median	9	-0.00597829	0.00638363	-0.0184902	0.00653362	0.349
			Inverse variance weighted	9	-0.0047194	0.00487141	-0.0142674	0.00482857	0.333
			Simple mode	9	-0.00679843	0.011044	-0.0284446	0.0148478	0.555
			Weighted mode	9	-0.00965975	0.00900168	-0.0273031	0.00798355	0.315
	medialorbitofrontal		MR Egger	9	-0.0224093	0.0199399	-0.0614916	0.016673	0.298
			Weighted median	9	0.00644527	0.00860768	-0.0104258	0.0233163	0.454
			Inverse variance weighted	9	0.00704907	0.00676384	-0.00620805	0.0203062	0.297
			Simple mode	9	0.00686965	0.0115148	-0.0156994	0.0294387	0.567
			Weighted mode	9	0.00549312	0.0115744	-0.0171928	0.028179	0.648
	middletemporal		MR Egger	9	-0.0111615	0.0162309	-0.0429741	0.0206511	0.514
			Weighted median	9	-0.0050834	0.00721613	-0.019227	0.00906021	0.481
			Inverse variance weighted	9	-0.00271278	0.00555324	-0.0135971	0.00817157	0.625
			Simple mode	9	-0.00676557	0.0115868	-0.0294757	0.0159445	0.575
			Weighted mode	9	-0.00860463	0.0106499	-0.0294784	0.0122691	0.442
	paracentral		MR Egger	9	0.0426614	0.0165432	0.0102367	0.075086	0.0365
			Weighted median	9	0.00136266	0.00786004	-0.014043	0.0167683	0.862
			Inverse variance weighted	9	-0.00461325	0.00765092	-0.0196091	0.0103826	0.547
			Simple mode	9	-0.000558129	0.0145003	-0.0289786	0.0278624	0.97
			Weighted mode	9	0.00298465	0.0116082	-0.0197675	0.0257368	0.804
	parahippocampal		MR Egger	9	0.0067327	0.0411389	-0.0738996	0.087365	0.875
			Weighted median	9	0.0117656	0.0172866	-0.0221161	0.0456473	0.496
			Inverse variance weighted	9	0.00564324	0.0139688	-0.0217357	0.0330222	0.686
			Simple mode	9	0.0135864	0.0260397	-0.0374514	0.0646243	0.616
			Weighted mode	9	0.0129453	0.0245338	-0.035141	0.0610316	0.612
	parsopercularis		MR Egger	9	0.0118454	0.0163697	-0.0202392	0.04393	0.493
			Weighted median	9	0.0169988	0.00655465	0.00415172	0.0298459	0.0095
			Inverse variance weighted	9	0.0148294	0.00502393	0.00498252	0.0246763	0.00316
			Simple mode	9	0.0176557	0.00953854	-0.00103983	0.0363513	0.101
			Weighted mode	9	0.0176557	0.0091035	-0.000187148	0.0354986	0.088
	parsorbitalis		MR Egger	9	-0.0146635	0.0380315	-0.0892053	0.0598783	0.711
			Weighted median	9	-0.0112439	0.01103	-0.0328627	0.0103748	0.308
			Inverse variance weighted	9	0.000226009	0.0122473	-0.0237786	0.0242306	0.985
			Simple mode	9	-0.0196386	0.0153288	-0.049683	0.0104058	0.236
			Weighted mode	9	-0.0173817	0.0132057	-0.043265	0.00850147	0.225
	parstriangularis		MR Egger	9	-0.0327849	0.017386	-0.0668615	0.00129173	0.101
			Weighted median	9	0.00168338	0.00681229	-0.0116687	0.0150355	0.805
			Inverse variance weighted	9	0.00633846	0.00727935	-0.00792907	0.020606	0.384
			Simple mode	9	0.00228232	0.0100711	-0.017457	0.0220216	0.826
			Weighted mode	9	-0.000666384	0.00907301	-0.0184495	0.0171167	0.943
	pericalcarine		MR Egger	9	-0.00215092	0.0160489	-0.0336068	0.0293049	0.897
			Weighted median	9	-3.65598e-05	0.00704371	-0.0138422	0.0137691	0.996
			Inverse variance weighted	9	0.000856122	0.00548276	-0.00989009	0.0116023	0.876
			Simple mode	9	-7.43868e-05	0.0119421	-0.0234808	0.0233321	0.995
			Weighted mode	9	-0.00260484	0.0104943	-0.0231736	0.0179639	0.81
	postcentral		MR Egger	9	0.0107207	0.0154647	-0.01959	0.0410315	0.51
			Weighted median	9	0.000957749	0.00646277	-0.0117093	0.0136248	0.882
			Inverse variance weighted	9	-0.000897975	0.00509604	-0.0108862	0.00909027	0.86
			Simple mode	9	-0.000465288	0.0105627	-0.0211682	0.0202376	0.966
			Weighted mode	9	0.00775769	0.0100513	-0.0119428	0.0274582	0.462
	posteriorcingulate		MR Egger	9	-0.00951964	0.0210548	-0.050787	0.0317477	0.665
			Weighted median	9	-0.00405083	0.00843888	-0.020591	0.0124894	0.631
			Inverse variance weighted	9	-0.00437309	0.00670159	-0.0175082	0.00876202	0.514
			Simple mode	9	-0.00422544	0.012977	-0.0296603	0.0212094	0.753
			Weighted mode	9	-0.00375097	0.0111061	-0.025519	0.018017	0.744
	precentral		MR Egger	9	0.0100364	0.0164446	-0.0221951	0.0422678	0.561
			Weighted median	9	0.00631386	0.00714269	-0.00768581	0.0203135	0.377
			Inverse variance weighted	9	0.00487174	0.00529951	-0.0055153	0.0152588	0.358
			Simple mode	9	0.00511015	0.0104087	-0.0152908	0.0255111	0.637
			Weighted mode	9	0.00533123	0.0103263	-0.0149083	0.0255708	0.62
	precuneus		MR Egger	9	-0.00198412	0.0122447	-0.0259836	0.0220154	0.876
			Weighted median	9	0.00446376	0.00542181	-0.00616298	0.0150905	0.41
			Inverse variance weighted	9	0.00251973	0.00414613	-0.00560668	0.0106461	0.543
			Simple mode	9	0.00814787	0.0087731	-0.00904742	0.0253432	0.38
			Weighted mode	9	0.00556928	0.00743104	-0.00899557	0.0201341	0.475
	rostralanteriorcingulate		MR Egger	9	-0.045497	0.027267	-0.0989403	0.00794629	0.139
			Weighted median	9	-0.0110046	0.0121466	-0.0348119	0.0128028	0.365
			Inverse variance weighted	9	-0.00836817	0.00938352	-0.0267599	0.0100235	0.373
			Simple mode	9	-0.0210807	0.0190699	-0.0584577	0.0162963	0.301
			Weighted mode	9	-0.014843	0.0178448	-0.0498187	0.0201327	0.43
	rostralmiddlefrontal		MR Egger	9	-0.0189063	0.0166589	-0.0515577	0.0137451	0.294
			Weighted median	9	-0.00436799	0.00592325	-0.0159776	0.00724158	0.461
			Inverse variance weighted	9	0.00200672	0.00605279	-0.00985674	0.0138702	0.74
			Simple mode	9	-0.00765996	0.00747922	-0.0223192	0.00699931	0.336
			Weighted mode	9	-0.00656839	0.00675112	-0.0198006	0.00666381	0.359
	superiorfrontal		MR Egger	9	0.0129576	0.0137735	-0.0140384	0.0399535	0.378
			Weighted median	9	-0.00404719	0.00615433	-0.0161097	0.00801529	0.511
			Inverse variance weighted	9	-0.00437501	0.00458824	-0.013368	0.00461793	0.34
			Simple mode	9	-0.00431723	0.00882811	-0.0216203	0.0129859	0.638
			Weighted mode	9	-0.00431723	0.00873278	-0.0214335	0.012799	0.634
	superiorparietal		MR Egger	9	0.0146473	0.0122382	-0.00933955	0.0386342	0.27
			Weighted median	9	0.00502889	0.00553941	-0.00582836	0.0158861	0.364
			Inverse variance weighted	9	0.00291789	0.0040336	-0.00498796	0.0108237	0.469
			Simple mode	9	0.00562585	0.0084179	-0.0108732	0.0221249	0.523
			Weighted mode	9	0.00477682	0.00841667	-0.0117198	0.0212735	0.586
	superiortemporal		MR Egger	9	0.0241194	0.0194061	-0.0139165	0.0621552	0.254
			Weighted median	9	0.0113983	0.00758108	-0.00346059	0.0262572	0.133
			Inverse variance weighted	9	0.00945464	0.00651526	-0.00331527	0.0222246	0.147
			Simple mode	9	0.0130649	0.0115642	-0.00960087	0.0357308	0.291
			Weighted mode	9	0.0126661	0.0100522	-0.00703618	0.0323685	0.243
	supramarginal		MR Egger	9	-0.000637094	0.011457	-0.0230929	0.0218187	0.957
			Weighted median	9	-0.00123076	0.00506214	-0.0111526	0.00869103	0.808
			Inverse variance weighted	9	0.00358944	0.00390165	-0.0040578	0.0112367	0.358
			Simple mode	9	-0.00121861	0.00812237	-0.0171384	0.0147012	0.884
			Weighted mode	9	-0.00212141	0.00667833	-0.0152109	0.0109681	0.759
	temporalpole		MR Egger	9	-0.0161909	0.0429511	-0.100375	0.0679932	0.717
			Weighted median	9	-0.0155935	0.0195696	-0.05395	0.0227629	0.426
			Inverse variance weighted	9	-0.0163826	0.0140364	-0.0438939	0.0111288	0.243
			Simple mode	9	-0.00338889	0.0303331	-0.0628417	0.0560639	0.914
			Weighted mode	9	-0.0127151	0.026857	-0.0653549	0.0399246	0.649
	transversetemporal		MR Egger	9	-0.00790802	0.0263185	-0.0594922	0.0436762	0.773
			Weighted median	9	-0.0104137	0.0116782	-0.0333031	0.0124756	0.373
			Inverse variance weighted	9	-0.00731906	0.00898259	-0.0249249	0.0102868	0.415
			Simple mode	9	0.00302561	0.0181463	-0.0325412	0.0385924	0.872
			Weighted mode	9	-0.00793974	0.016535	-0.0403484	0.0244689	0.644
The highlighted green indicates a significant result in the Inverse Variance Weighted analysis (P < 0.05).

## Sheet: Table 5
Supplement Table 5: Results of Mendelian Randomization to verify the reproducibility of causal association between chronic heart failure and pars opercularis thickness
Outcome	Exposure	Method	Nsnp	Beta	Se	lo_ci	up_ci	P-value
Pars opercularis TH	Chronic heart failure	MR Egger	4	0.0379116	0.647873	-0.0541355	0.0944781	0.648
		Weighted median	4	0.0066818	0.00117513	0.0085851	0.0347777	0.00118
		Inverse variance weighted	4	0.00587271	0.000184433	0.0104501	0.0334712	0.000184
		Simple mode	4	0.00895464	0.102758	0.00325478	0.038357	0.103
		Weighted mode	4	0.0095835	0.115193	0.00229819	0.0398655	0.115
The highlighted green indicates a significant result in the Inverse Variance Weighted analysis (P < 0.05).

## Sheet: Table 6
Supplement Table 6: Cochran’s Q statistic of chronic heart failure and the overall structure of cerebral cortex
Outcome	Exposure	Method	Q	Q_df	Q_pval
Full Surface Area	Chronic heart failure	MR Egger	15.3134	7	0.0321859
		Inverse variance weighted	15.9902	8	0.0425208
Full Thickness		MR Egger	5.53644	7	0.594792
		Inverse variance weighted	7.11996	8	0.523747

## Sheet: Table 7
Supplement Table 7: Cochran’s Q statistic of chronic heart failure and surface area of different functional regions of cerebral cortex
Outcome		Exposure	Method	Q	Q_df	Q_pval
Surface Area	bankssts	Chronic heart failure	MR Egger	11.666	7	0.112092
			Inverse variance weighted	12.5287	8	0.129129
	caudalanteriorcingulate		MR Egger	18.8103	7	0.00880275
			Inverse variance weighted	23.2861	8	0.00301571
	caudalmiddlefrontal		MR Egger	2.837	7	0.89966
			Inverse variance weighted	4.02394	8	0.854957
	cuneus		MR Egger	4.10331	7	0.767804
			Inverse variance weighted	6.70434	8	0.568841
	entorhinal		MR Egger	12.2827	7	0.0916381
			Inverse variance weighted	14.1088	8	0.0789741
	frontalpole		MR Egger	5.97071	7	0.543173
			Inverse variance weighted	6.17399	8	0.62775
	fusiform		MR Egger	7.38623	7	0.389802
			Inverse variance weighted	7.72302	8	0.460984
	inferiorparietal		MR Egger	18.0933	7	0.011556
			Inverse variance weighted	18.4144	8	0.0183258
	inferiortemporal		MR Egger	16.0356	7	0.0247932
			Inverse variance weighted	16.059	8	0.0415432
	insula		MR Egger	8.8703	7	0.262103
			Inverse variance weighted	9.00908	8	0.341531
	isthmuscingulate		MR Egger	5.91686	7	0.54949
			Inverse variance weighted	11.1567	8	0.192975
	lateraloccipital		MR Egger	13.4744	7	0.0613602
			Inverse variance weighted	16.2656	8	0.0387326
	lateralorbitofrontal		MR Egger	7.12299	7	0.416188
			Inverse variance weighted	8.362	8	0.398931
	lingual		MR Egger	8.17508	7	0.317409
			Inverse variance weighted	8.29167	8	0.40551
	medialorbitofrontal		MR Egger	3.37013	7	0.848784
			Inverse variance weighted	3.82684	8	0.872399
	middletemporal		MR Egger	6.94305	7	0.434834
			Inverse variance weighted	7.00872	8	0.535692
	paracentral		MR Egger	15.2762	7	0.0326179
			Inverse variance weighted	15.43	8	0.0513037
	parahippocampal		MR Egger	2.57728	7	0.921166
			Inverse variance weighted	2.61292	8	0.956257
	parsopercularis		MR Egger	7.52365	7	0.376462
			Inverse variance weighted	8.16322	8	0.417691
	parsorbitalis		MR Egger	6.67632	7	0.463341
			Inverse variance weighted	9.03836	8	0.33907
	parstriangularis		MR Egger	3.76587	7	0.806315
			Inverse variance weighted	3.80465	8	0.874305
	pericalcarine		MR Egger	3.92196	7	0.788721
			Inverse variance weighted	4.18605	8	0.839959
	postcentral		MR Egger	11.1659	7	0.131546
			Inverse variance weighted	11.9304	8	0.154338
	posteriorcingulate		MR Egger	6.71094	7	0.459584
			Inverse variance weighted	7.29546	8	0.505116
	precentral		MR Egger	16.1235	7	0.024012
			Inverse variance weighted	16.655	8	0.0339087
	precuneus		MR Egger	6.64287	7	0.466986
			Inverse variance weighted	6.75508	8	0.563274
	rostralanteriorcingulate		MR Egger	12.9017	7	0.0745391
			Inverse variance weighted	17.2327	8	0.0277751
	rostralmiddlefrontal		MR Egger	4.33281	7	0.740745
			Inverse variance weighted	4.35289	8	0.823964
	superiorfrontal		MR Egger	14.2315	7	0.0472142
			Inverse variance weighted	16.6812	8	0.0336054
	superiorparietal		MR Egger	5.80203	7	0.563046
			Inverse variance weighted	5.81535	8	0.667907
	superiortemporal		MR Egger	9.03676	7	0.250027
			Inverse variance weighted	10.9416	8	0.205028
	supramarginal		MR Egger	2.86512	7	0.897193
			Inverse variance weighted	3.03831	8	0.93193
	temporalpole		MR Egger	14.6848	7	0.0402584
			Inverse variance weighted	16.5142	8	0.0355847
	transversetemporal		MR Egger	7.95246	7	0.336805
			Inverse variance weighted	8.10787	8	0.423005

## Sheet: Table 8
Supplement Table 8: Cochran’s Q statistic of chronic heart failure and thickness of different functional regions of cerebral cortex
Outcome		Exposure	Method	Q	Q_df	Q_pval
Thickness	bankssts	Chronic heart failure	MR Egger	20.0982	7	0.00536136
			Inverse variance weighted	20.2167	8	0.00954647
	caudalanteriorcingulate		MR Egger	7.91567	7	0.340089
			Inverse variance weighted	8.11028	8	0.422772
	caudalmiddlefrontal		MR Egger	12.4197	7	0.0875741
			Inverse variance weighted	14.0337	8	0.0808925
	cuneus		MR Egger	8.39587	7	0.298983
			Inverse variance weighted	9.98005	8	0.266429
	entorhinal		MR Egger	4.39193	7	0.733689
			Inverse variance weighted	5.37987	8	0.71631
	frontalpole		MR Egger	8.45368	7	0.294292
			Inverse variance weighted	9.32649	8	0.315507
	fusiform		MR Egger	4.6452	7	0.703169
			Inverse variance weighted	4.74715	8	0.784228
	inferiorparietal		MR Egger	8.57475	7	0.284645
			Inverse variance weighted	11.5355	8	0.173161
	inferiortemporal		MR Egger	7.65783	7	0.363731
			Inverse variance weighted	8.11686	8	0.422139
	insula		MR Egger	4.68708	7	0.698088
			Inverse variance weighted	5.6201	8	0.689701
	isthmuscingulate		MR Egger	4.39211	7	0.733667
			Inverse variance weighted	5.679	8	0.683138
	lateraloccipital		MR Egger	19.3103	7	0.00726879
			Inverse variance weighted	19.3775	8	0.0129661
	lateralorbitofrontal		MR Egger	4.7713	7	0.68785
			Inverse variance weighted	6.50723	8	0.590605
	lingual		MR Egger	5.1956	7	0.636107
			Inverse variance weighted	5.22614	8	0.733156
	medialorbitofrontal		MR Egger	4.56063	7	0.713404
			Inverse variance weighted	7.02699	8	0.533723
	middletemporal		MR Egger	6.49897	7	0.482837
			Inverse variance weighted	6.80585	8	0.557718
	paracentral		MR Egger	5.46131	7	0.603855
			Inverse variance weighted	14.703	8	0.0651843
	parahippocampal		MR Egger	2.91419	7	0.892825
			Inverse variance weighted	2.91498	8	0.939579
	parsopercularis		MR Egger	8.93459	7	0.257386
			Inverse variance weighted	8.98209	8	0.343809
	parsorbitalis		MR Egger	20.1185	7	0.00531925
			Inverse variance weighted	20.6167	8	0.00823849
	parstriangularis		MR Egger	8.65873	7	0.278095
			Inverse variance weighted	15.7004	8	0.0468744
	pericalcarine		MR Egger	6.77029	7	0.453182
			Inverse variance weighted	6.81004	8	0.55726
	postcentral		MR Egger	9.22079	7	0.23719
			Inverse variance weighted	10.0598	8	0.260856
	posteriorcingulate		MR Egger	9.17698	7	0.240198
			Inverse variance weighted	9.26546	8	0.3204
	precentral		MR Egger	8.79119	7	0.267998
			Inverse variance weighted	8.93145	8	0.348112
	precuneus		MR Egger	5.68833	7	0.576576
			Inverse variance weighted	5.84114	8	0.665021
	rostralanteriorcingulate		MR Egger	6.0258	7	0.53674
			Inverse variance weighted	8.12472	8	0.421383
	rostralmiddlefrontal		MR Egger	12.0481	7	0.0989876
			Inverse variance weighted	15.1309	8	0.0566491
	superiorfrontal		MR Egger	5.58809	7	0.588581
			Inverse variance weighted	7.36934	8	0.497358
	superiorparietal		MR Egger	6.1012	7	0.527984
			Inverse variance weighted	7.13173	8	0.522489
	superiortemporal		MR Egger	10.0271	7	0.187041
			Inverse variance weighted	10.9545	8	0.204292
	supramarginal		MR Egger	6.32747	7	0.502075
			Inverse variance weighted	6.48141	8	0.593471
	temporalpole		MR Egger	7.56272	7	0.372725
			Inverse variance weighted	7.56275	8	0.477303
	transversetemporal		MR Egger	4.38717	7	0.734257
			Inverse variance weighted	4.38774	8	0.820556

## Sheet: Table 9
Supplement Table 9: MR-Egger regression test of chronic heart failure and the overall structure of cerebral cortex
Outcome	Exposure	Egger_intercept	Se	P-value
Full Surface Area	Chronic heart failure	-114.848	206.477	0.59538
Full Thickness		-0.00122026	0.000969704	0.2486

## Sheet: Table 10
Supplement Table 10: MR-Egger regression test of chronic heart failure and surface area of different functional regions of cerebral cortex
Outcome		Exposure	Egger_intercept	Se	P-value
Surface Area	bankssts	Chronic heart failure	-1.01202	1.40664	0.49517
	caudalanteriorcingulate		-2.05038	1.58873	0.237839
	caudalmiddlefrontal		2.78318	2.55462	0.312027
	cuneus		2.37439	1.47224	0.150829
	entorhinal		-0.832072	0.815635	0.341612
	frontalpole		-0.129905	0.288128	0.665725
	fusiform		-1.4112	2.4979	0.589744
	inferiorparietal		-2.35272	6.67595	0.734897
	inferiortemporal		0.42267	4.18031	0.922299
	insula		-0.615799	1.86076	0.750376
	isthmuscingulate		-2.55099	1.11442	0.0558833
	lateraloccipital		6.12354	5.08522	0.267651
	lateralorbitofrontal		-1.98518	1.79905	0.306311
	lingual		-1.00725	3.18801	0.761253
	medialorbitofrontal		0.89493	1.32424	0.520859
	middletemporal		-0.610206	2.38113	0.805112
	paracentral		0.5659	2.13119	0.79825
	parahippocampal		0.140762	0.745669	0.855627
	parsopercularis		1.36608	1.77093	0.465711
	parsorbitalis		-0.923119	0.600639	0.168202
	parstriangularis		-0.312211	1.58556	0.849494
	pericalcarine		1.00423	1.95412	0.62314
	postcentral		-2.41529	3.48879	0.511053
	posteriorcingulate		-0.852069	1.11449	0.469532
	precentral		-2.36655	4.92636	0.645603
	precuneus		0.929643	2.77527	0.747459
	rostralanteriorcingulate		-1.95481	1.27522	0.169163
	rostralmiddlefrontal		0.55194	3.89511	0.891308
	superiorfrontal		6.11398	5.56984	0.308656
	superiorparietal		-0.457269	3.96346	0.911391
	superiortemporal		-3.17502	2.61379	0.263854
	supramarginal		1.32354	3.18036	0.689755
	temporalpole		0.628262	0.672787	0.38148
	transversetemporal		-0.195057	0.527381	0.722424

[truncated: 6 more sheets: Table 11, Table 12, Table 13, Table 14, Table 15, Table 16]
